# Supplementary material for: Discovery of Novel Resistance Mechanisms of Vibrio parahaemolyticus Biofilm against Aminoglycoside Antibiotics
Source: Antibiotics (Basel). 2023 Mar 24;12(4):638. doi: 10.3390/antibiotics12040638 (PMC10135303; doi:10.3390/antibiotics12040638)
Supplement: Supplementary file 1 [file antibiotics-12-00638-s001.zip]

Archive with 1 entries (1 files):
- antibiotics-2133416-supplementary.pdf
